# Supplementary material for: Mechanical instability generated by Myosin 19 contributes to mitochondria cristae architecture and OXPHOS
Source: Nat Commun. 2022 May 13;13:2673. doi: 10.1038/s41467-022-30431-3 (PMC9106661; doi:10.1038/s41467-022-30431-3)
Supplement: Supplementary file 5 — Source Data [file 41467_2022_30431_MOESM5_ESM.xlsx]

## Sheet: Plots data in Fig.2
Fig. 2B	Cristae frequency (μm-1)			Fig. 2C	Mitochondria sections (%)				Fig. 2E	Cristae frequency (μm-1)			Fig. 2F	Mitochondria sections (%)				Fig. 2G	CJ diameter (μm)			Fig. 2H		Cristae type(%)
	WT	Myo19 KO								WT	Myo19 KO								WT	Myo19 KO
	7.18563	5.47645				Normal	Aberrant			6.14754	7.6582				normal	aberrant			0.024	0.016				I	II	III
	12.9534	4.5045			WT	95.7895	4.2105			9.92556	11.879			WT	58	41			0.024	0.029			WT	69	17	13
	13.4048	4.80769			Myo19 KO	22.0149	77.9851			10.7616	2.67738			Myo19 KO	16	83			0.018	0.019			Myo19 KO	64	20	16
	9.49367	3.62882								9.06736	3.84468								0.024	0.018
	8.63931	6.52529								7.7821	7.21154								0.025	0.025
	8.37321	2.31125								8.50547	8.21168								0.033	0.028
	22.3464	7.14286								3.41006	9.85222								0.043	0.022
	26.3158	9.4518								7.45077	5.73888								0.017	0.02
	14.5631	3.73692								5.91216	4.91401								0.015	0.025
	21.5827	1.92678								3.04414	2.83286								0.014	0.016
	21.2121	2.38095								8.98204	4.08163								0.02	0.024
	12.1212	1.89394								6.84931	6.26679								0.027	0.023
	5.31108	3.78072								11.3493	6.31912								0.019	0.017
	10.3359	2.83286								5.98802	5.75816								0.016	0.022
	6.99845	1.49031								7.51252	3.7594								0.013	0.029
	13.41	4.77707								6.1665	6.77507								0.025	0.014
	11.3122	2.13675								8.39014	5.40541								0.017	0.022
	8.26972	2.47219								10.1523	5.93472								0.016	0.021
	12.6126	5.69801								7.70812	5.51471								0.012	0.034
	9.96678	1.01729								11.194	9.14381								0.013
	10.846	1.43472								6.52377	5.15796								0.009
	7.63359	1.67131								5.17241	4.35594								0.022
	8.88171	2.17391								11.7647	3.19489								0.019
	10.8303	1.39567								4.29975	8.53971								0.008
	11.655	3.89105								10.4384	5.04032								0.01
	10.3627	2.53165								7.01978	5.08475								0.012
	11.4068	9.15751								10.914	1.49477								0.022
	6.56455	2.88462								9.05701	5.79065								0.018
	12.4224	2.0429								6.11621	5.39291								0.009
	7.12106	2.84091								11.1288	8.06452								0.028
	11.9332	2.1978								8.30565	7.27802								0.015
	10.3627	2.47158								10.3181	2.40674								0.012
	9.15033	3.7679								9.00901	2.51256								0.013
	13.5135	8.03213								6.17284	3.11915								0.022
	10.6572	3.5503								8.49257	1.88147								0.013
	7.43494	1.63934								8.17439	6.47948								0.012
	7.28988	1.57604								5.47695	5								0.021
	12.487	3.7594								7.15137	7.27883								0.019
	11.1111	3.88349								10.6383	4.09417								0.009
	11.4123	1.7762								5.64236	3.24939								0.014
	7.8125	4.10397									9.15565								0.017
	7.37619	3.39751									6.45995								0.017
		5.52486									2.57732								0.015
		2.89017									9.1954
		1.44092									2.00602
											4.32277
											4.66102

## Sheet: Plots data in Fig.3
	Fig. 3J	Myo19 dots (%)			Fig. 3K	Associated dots (%)			Fig. 3M		Distance (nm)
						Estimed	Observed			Time (s)	Myo19	Cristae
		Associated	73.59			74.03	61.11			0	-1	-1
		not associated	26.41			52	71.43			0.4	32.696	40.435
						17.78	75			0.8	46.239	46.239
						47.37	80			1.2	63.934	55.51
						31.58	66.67			1.6	39.65	32.696
						17.02	70			2	48.236	47.58
						28.95	90			2.4	31.72	47.58
						22.55	88.89			2.8	31.72	48.236
						71.11	62.5			3.2	23.79	40.435
						73.86	50			3.6	17.732	17.732
						39.13	85.71
						38.46	75
						31.51	81.82				Velocity (nm/s)
						36.51	62.5			Time (s)	Myo19	Cristae
						35.56	83.33			0	-1	-1
							78.57			0.4	81.741	101.088
							77.78			0.8	115.599	115.599
							63.16			1.2	159.834	138.775
							66.67			1.6	99.125	81.741
							70.97			2	120.591	118.95
							61.54			2.4	79.3	118.95
							80.77			2.8	79.3	120.591
							100			3.2	59.475	101.088
							87.5			3.6	44.33	44.33
							63.16
							75
							86.36
							75

## Sheet: Plots data in Fig.4
Fig. 4A	Normalized TMRE intentsity per cell			Fig. 4C	Relative ATP abundance			Fig. 4D																							Fig. 4H		Normalized cell number (Glucose condition)
	WT	Myo19 KO			WT	Myo19 KO				ECAR (mpH/min)																						Time	scramble					Myo19 KD
	0.541468	0.373183			6.49895	2.98293			Time (minutes)	scramble											Myo19 KD											0h	0.842483	0.971294	1.09888	1.0952	0.992149	1.06373	1.18039	1.00108	0.921145	0.833648
	0.658426	0.302163			5.32879	2.90348			1.30925	35.2342	34.9487	34.3787	30.8291	34.411	30.8835	22.913	35.2834	33.1093	37.0317	34.0368	31.3723	28.5557	40.7596	39.415	35.3296	43.3985	39.3252	32.9875	24.2711			24h	2.01374	2.20266	2.26891	2.18303	2.2137	2.51013	2.82663	2.70024	2.00243	2.59978
	0.646414	0.310426			5.42797	2.82888			7.7716	34.8254	31.1981	35.0507	31.1972	36.8704	31.4703	23.0477	34.4765	32.6517	37.8535	32.5266	28.6991	26.4352	34.7846	35.6584	35.2657	38.782	38.7137	32.2334	24.6324			48h	2.45697	2.9305	2.97099	2.83236	2.66798	2.81804	2.88393	2.83856	2.84612	2.73162
	0.82239	0.379255							14.2305	36.8117	33.2182	35.8102	33.9033	38.8359	32.4539	24.5813	36.4248	33.8072	38.9378	34.1398	29.6164	27.2087	35.7949	36.6298	35.2661	40.2732	38.7164	33.4189	26.2296
	0.75257	0.397976							20.8025	63.2108	61.1237	62.995	55.3548	63.2233	52.1412	57.3716	59.3216	57.0021	66.9887	60.0508	64.9661	63.8237	74.0205	77.3965	77.3635	77.7209	82.6089	71.5768	62.3993
	1	0.282587							27.2651	63.126	65.3059	65.8566	59.9751	63.9345	58.893	63.1402	64.4999	62.4832	69.7318	66.8471	77.7742	70.3526	77.6879	84.408	88.8404	78.8803	90.6069	78.3327	70.2962				Normalized cell number (Galactose condition)
	0.632413	0.28313							33.7234	63.9341	66.2915	67.4458	61.7431	64.6262	60.9419	66.0039	66.0667	64.2477	73.5409	70.2118	83.6238	76.5407	77.5097	84.8092	91.3761	79.4534	92.3763	80.5459	74.1612			Time	scramble					Myo19 KD
	0.736198	0.289374							40.2882	126.526	130.994	130.917	122.962	133.418	111.182	117.668	125.862	118.983	135.854	122.707	114.422	108.827	113.061	124.632	128.059	120.299	134.268	117.157	107.905			0h	1.12625	1.1196	0.953488	0.996678	0.803987	1.23229	1.01629	0.963173	0.973796	0.814448
	0.561011	0.251513							46.7516	114.623	117.123	118.347	112.239	118.122	104.543	111.528	115.912	111.739	124.546	116.637	111.805	106.352	109.782	115.144	119.557	111.898	121.241	109.304	104.502			24h	0.278239	0.354651	0.354651	0.298173	0.23505	0.204497	0.105347	0.190333	0.133676	0.158463
	0.568952	0.410949							53.2165	110.693	113.285	115.99	108.391	115.686	104.282	108.867	113.093	113.1	124.645	116.007	112.047	108.752	109.698	112.728	119.992	110.002	119.946	107.762	101.16			48h	0.075748	0.105648	0.099003	0.099003	0.062458	0.098442	0.063031	0.077195	0.09136	0.09136
	0.501178	0.334841							59.7814	59.2714	56.7322	58.8572	53.7615	64.4525	43.4576	48.788	51.9669	50.5632	63.5494	51.244	38.0218	41.2689	38.4058	47.9944	46.4449	47.1335	58.3864	53.3116	44.0208
	0.478944	0.346865							66.251	43.4527	43.6755	43.1711	42.0734	46.1193	35.892	40.3582	42.8324	37.058	46.837	41.0927	36.1368	32.9956	35.0283	41.0325	42.1644	38.2378	43.5448	39.9219	33.4222
	0.624515	0.384546							72.7166	37.449	37.873	37.1384	36.3071	39.0399	31.8056	35.1637	37.5503	32.2796	40.7199	35.9307	32.8711	29.5485	32.5155	36.7685	38.6202	34.5248	38.9386	35.0549	29.9659
	0.753422	0.30936
	0.452503	0.249338						Fig. 4E	Basal ECAR(mpH/min)			Maximal ECAR(mpH/min)
	0.470078	0.380273							scramble	Myo19 KD		scramble	Myo19 KD
	0.692445	0.387989							27.7998	45.5588		81.6568	82.8621
	0.715906	0.363923							31.1187	42.8391		87.3454	80.5769
	0.775983	0.315192							30.3526	39.293		86.6715	73.7338
	0.717965	0.333049							27.0478	44.9702		82.5541	80.2668
	0.517429	0.296574							27.2223	50.5729		85.7029	87.2489
	0.619028	0.3811							25.7228	37.867		75.0664	73.2485
		0.450063							38.6579	49.6123		89.1735	86.2331
		0.49176							27.9012	43.9385		82.894	78.528
		0.470094							28.055	43.9079		81.4182	79.4782
		0.336516							32.1462			90.4075
		0.28602							32.1355			84.8825
		0.227273
								Fig. 4F	OCR (pmol/min)
									Time (minutes)	scramble										Myo19 KD
									1.30925	260.25	265.277	245.228	246.641	252.346	196.484	226.959	214.285	197.163	241.635	265.926	262.651	248.471	258.076	251.819	229.133	248.331	266.679	207.586	148.335
									7.7716	246.614	250.078	230.544	231.491	238.486	184.339	217.615	200.687	187.921	228.434	252.414	241.862	234.959	241.12	236.47	219.799	239.263	250.276	192.427	137.9
									14.2305	244.337	246.206	226.885	227.944	235.039	182.549	214.505	197.13	186.36	223.897	248.581	236.57	230.591	235.869	231.651	216.18	236.219	246.131	189.707	136.905
									20.8025	156.755	158.452	142.993	151.962	151.751	122.482	140.591	130.936	127.861	143.807	161.083	158.938	157.265	154.349	147.919	144.955	152.26	160.644	125.773	97.6944
									27.2651	156.43	155.681	143.212	146.483	149.376	120.789	138.14	129.716	123.461	140.963	157.036	153.668	151.283	151.408	146.272	141.639	163.375	158.132	124.915	96.1586
									33.7234	157.596	153.535	144.185	144.921	149.37	121.234	138.218	129.943	123.611	141.069	154.744	151.292	147.612	150.079	143.993	140.191	160.234	156.034	125.556	96.4976
									40.2882	331.098	318.354	309.939	306.618	303.713	212.633	268.727	264.936	245.91	315.841	223.196	179.482	168.141	176.65	186.507	238.889	250.084	217.467	175.966	104.817
									46.7516	299.943	294.553	269.786	296.951	272.68	211.712	247.164	229.294	222.657	289.935	198.064	169.69	156.995	160.191	169.11	213.758	229.483	186.528	163.182	93.8331
									53.2165	272.792	274.627	249.495	283.35	254.35	192.541	230.752	210.024	205.296	271.3	179.356	159.217	146.702	148.359	155.326	189.238	210.37	172.092	146.082	88.5193
									59.7814	125.847	125.995	113.941	117.817	116.866	95.7272	112.599	103.947	99.9562	116.276	116.432	109.572	106.117	105.041	102.249	105.007	121.473	115.901	90.5082	63.0327
									66.251	125.947	124.478	112.363	117.087	117.004	94.9116	112.05	102.72	100.676	115.084	116.12	109.994	105.438	105.004	103.358	104.078	120.211	115.64	90.2132	62.7472
									72.7166	124.84	122.302	111.91	114.793	116.212	94.1685	111.199	101.25	98.8539	113.135	114.833	108.182	104.2	103.757	100.096	103.837	118.532	113.915	88.296	61.2958
								Fig. 4G	Basal OCR (pmol/min)			Maximal OCR (pmol/min)
									scramble	Myo19 KD		scramble	Myo19 KD
									93.4731	98.0193		144.351	42.5847
									97.9645	92.3948		139.955	14.8301
									90.7553	85.9539		132.943	5.22608
									87.5701	93.0768		147.851	9.78817
									91.7912	93.9185		126.749	24.2529
									66.2888	79.442		84.1266	71.7
									80.7101	82.6479		109.898	71.3556
									73.8356	96.0921		104.553	33.7593
									65.5036	71.1584		99.643	36.3284
									89.3757	44.2632		150.412

## Sheet: Plots data in Fig.5
Fig. 5B	Cristae frequency (μm-1)						Fig. 5C	CJ angle (°)						Fig. 5D					Fig. 5E	Relative TMRE intensity per cell													Fig. 5F			Fig. 5G		OCR (pmol/min)
	WT	KO	FL	△Tail	△Motor-3IQ			WT	KO	FL	△Tail	△Motor-3IQ				mitochondria morphology (%)				-	+AcGFP	-	+FL Myo19	-	+ΔTail	-	+ΔMotor-3IQ	-	+G135R	-	+W140V		Cristae frequency (μm-1)				Time (minutes)	WT								Myo19 KO
	8.46501	7.24638	7.9698	6.23269	6.09756			71.277	83.625	52.634	57.128	83.67				Normal	Aberrant			1.08606	1.4485	1.27909	1.20082	0.964086	1.16004	0.811078	1.15338	1.62124	0.871651	1.02155	0.815644		KO	G135R			1.30835	181.813	165.112	189.419	153.683	189.05	182.731	165.474	160.209	165.092	161.345	163.449	166.227
	7.69889	4.04858	8.84583	2.81426	5.68182			53.966	71.016	65.014	83.217	63.401			WT	80.6	19.4			1.21299	1.0174	0.97759	1.1617	0.723687	1.00765	0.640999	1.05469	1.34166	1.12767	1.02465	0.69616		7.26979	10.7527			7.7618	171.647	154.5	176.516	146.389	178.797	175.408	159.24	151.4	153.079	149.741	149.761	156.374
	8.92061	3.59066	5.71102	7.40741	4.22535			56.228	58.627	50.485	61.891	74.007			Myo19 KO	34	66			1.09272	0.931615	0.98947	1.42854	0.91986	0.772233	0.538694	1.22925	1.19949	0.985565	0.704804	0.829197		6.32911	6.16197			14.2202	168.059	151.274	173.14	145.808	175.805	171.958	157.993	147.828	149.671	145.871	145.539	152.536
	11.6009	4.16667	7.61649	4.74233	2.65957			86.56	62.808	64.335	52.396	25.921			FL	73.4	26.6			1.01618	0.970467	1.37086	1.24233	0.833551	0.483324	0.667588	1.05555	0.931577	1.07494	0.654279	0.889633		8.2531	10.1351			20.7833	85.7493	75.6548	88.8414	72.9966	91.184	89.9705	78.3155	74.2822	86.9881	86.8011	87.4796	93.0306
	10.7643	2.94464	6.64043	3.66748	1.94364			54.545	53.13	71.761	86.85	59.996			△Tail	40	60			1.14729	0.723304	0.912188	1.23947	0.656791	0.644008	0.956133	0.890783	0.854801	1.50601	1.23229	1.25141		5.47645	12.4309			27.2462	86.038	74.689	89.3789	74.4092	91.0795	88.7049	78.7401	73.6471	88.3762	86.7827	87.175	92.9399
	8.64198	7.24638	5.34442	1.22699	4.329			66.831	85.732	71.609	29.701	58.643			△Motor-3IQ	50	50			1.1345	0.862365	0.784457	1.28011	0.573953	0.772628	0.769742	1.30793	0.889139	1.22056	1.06448	0.88602		7.22311	5.53165			33.7052	87.6292	76.6385	89.093	74.6032	91.5897	89.1523	79.1886	75.6245	89.2983	87.5327	87.4586	92.8747
	9.88142	3.9267	4.79233	8.77193	3.56506			68.64	68.797	89.546	27.531	74.682								1.00622	0.732129	0.778269	1.28946	0.667767	1.26196	0.920731	1.34813	0.631222	1.08204	0.884574	0.995611		5.68182	8.67052			40.2706	208.529	171.782	178.029	197.35	173.483	173.544	211.993	171.053	177.668	145.718	130.222	160.341
	8.23723	4.88599	7.75194	6.07903	1.25628			65.852	87.471	75.421	50.906	66.584								0.889996	0.810919	0.660307	1.47209	0.902014	1.17302	1.33152	1.0833	1.30262	1.22521	0.995019	1.3918		10.7692	2.079			46.7342	202.203	175.62	191.947	181.671	156.819	156.585	190.388	167.525	162.842	129.294	105.7	126.568
	5.26316	3.81679	6.88976	3.59712	4.86381			87.348	88.719	74.691	45.631	75.964								1.05436	1.56746	0.825777	1.38641	1.02591	1.2187	1.18683	1.22372	1.07513	0.617434	1.29045	0.698337		7.19041	10.2941			53.1994	175.292	152.93	170.356	155.61	137.76	140.534	165.492	143	123.483	105.126	84.611	100.145
	5.67721	5.66572	11.4416	5.68182	4.16667			79.875	79.263	50	58.461	67.834								0.723304	0.544437	1.14005	1.12218	1.31241	1.69795	0.729946	1.37163	0.97574	0.765049	1.35358	1.23097		1.1984	5.63557			59.7633	56.585	49.5747	56.8449	46.9471	54.6143	55.8425	50.4525	44.2689	54.2347	53.5796	51.3485	55.5728
	5.73888	4.53927	7.10227	2.30947	6.55738			76.217	64.895	50.513	82.332	67.62								0.862365	1.04817	1.06301	1.18007	1.24574	1.08507	0.861365	0.843109	1.4275	1.27289	0.832998	0.713167		6.2069	7.16235			66.2283	52.8483	45.9425	55.2373	44.9722	53.112	52.4606	48.0933	43.6127	53.4238	52.3141	50.7006	53.6369
	10.1103	2.6738	7.75978	4.59982	0.951475			86.342	62.159	84.089	71.431	70.742								1.15947	0.923792	0.944758	1.09094	1.0334	0.891828	0.83172	0.879041	0.938452	1.28107	0.765654	0.900587		9.20245	0.90036			72.6955	50.9704	45.8506	52.3193	44.806	51.8136	51.0493	47.5388	42.7496	50.9006	50.8275	49.0783	52.1303
	7.62112	3.16456	10.2231	3.68324	5.49666			76.595	78.75	64.156	43.268	71.792								1.75134	0.883782	0.756866	1.88455	1.16251	0.828045	0.717484	0.800422	0.769837	0.82155	0.692246	0.969902		5.31646	9.42408
	9.06002	6.32661	5.45455	3.84615	3.27332			62.308	72.921	52.736	63.604	59.119								1.72253	1.21453	0.770072	1.77889	0.820217	1.18645	1.11847	0.903838	0.679298	1.04598	1.22776	0.830877		9.45627	4.97347		Fig. 5H	Basal OCR (pmol/min)							Maximal OCR (pmol/min)
	5.31658	5.63236	3.90843	3.28407	3.99202			89.46	65.218	73.771	72.38	86.38								1.13746	0.835676	0.759065	1.66447	0.607599	1.12714	0.837945	1.04047	0.965177	1.56839	1.11842	0.887493		1.52594	2.72851			WT	Myo19 KO	FL	ΔTail	ΔMotor-3IQ			WT	Myo19 KO	FL	ΔTail	ΔMotor-3IQ
	6.65189	3.53774	5.73301	7.44417	3.88601			69.078	81.835	76.962	85.389	65.152								1.04251	0.757613	0.782273	1.64819	1.21716	0.66809	0.984098	1.02617	0.813625	0.871913	1.27639	0.903459		6.80272	1.77305			96.0637	78.1039	81.2963	60.0874	59.534			122.779	58.9164	93.4338	70.9637	56.8703
	7.72627	3.2641	7.06845	3.91134	3.67107			76.092	60.67	66.704	43.673	64.939								0.865465	0.828056	1.31272	1.1872	1.28011	1.11028	0.973063	1.14074	0.801887	1.03384	0.815672	0.778785		3.15568	0.946373			85.6093	64.7025	69.0282	48.7903	51.8506			96.1273	42.7424	79.1744	49.1824	45.976
	7.4237	3.13808	5.69801	5.67376	10.5932			84.649	52.494	68.032	58.715	65.794								0.988785	0.903912	0.791678	1.34898	0.85883	0.991052	1.30878	0.808553	1.0653	1.0426	0.604609	0.850175		7.57257	9.36037			80.4295	60.3729	65.8315	45.8786	49.7866			89.1873	67.3104	85.4806	44.7011	67.5027
	7.84929	2.52525	5.92885	7.25953	8.22562			71.156	72.022	77.389	57.482	82.018								0.993853	1.36008	0.938133	1.19804	1.07682	0.849613	1.08895	1.03434	0.949477	1.85639	0.566933	1.11523		14.4404	1.78998			89.4574	74.5439	75.6029	64.251	65.5605			124.353	60.3988	93.9676	58.2835	74.962
	10.1919	5.45455	9.56175	3.98633	4.93097			61.313	84.888	54.713	63.68	80.72								0.700789	0.787856	0.62631	0.928771	1.26618	0.687995	1.11938	0.866605	1.09052	1.05705	0.874353	1.29364		5.80495	3.09598			79.8114	62.9587	64.084	59.1914	57.3538			82.2993	67.3093	82.4014	46.2323	89.2782
	8.10537	2.69542	6.92695	4.70865	6.91305			75.773	62.074	55.808	53.445	64.147								0.625219	0.753725	1.08586	0.97395	1.29192	0.901224	1.38461	0.907461	1.24457	1.04708	0.993978	1.26065		6.52174	7.93651			74.6352	58.3388	60.6765	58.5539	52.3738			83.5737	74.4659	98.4085	74.4102	76.6845
	7.04225	6.45161	7.47996	6.38298	3.9032			73.485	73.811	69.677	54.056	65.011								0.724675	0.474567	1.47717	0.582748	1.21843	1.08523	0.950653	1.18462	0.882013	1.12234	0.758905	0.94885		6.52174	5.79523			100.578	75.9696	89.5719	66.7581	67.4965			133.678	42.5112	125.6	50.7276	84.5316
	8.92857	4.44664	8.93326	3.54296	4.90597			48.477	41.617	60.152	62.83	52.253								1.05384	0.501518	1.14898	1.20987	0.780995	1.40359	1.25755	1.18905	0.828638	1.21212	0.924465	1.40826		4.04095				87.1366	62.5859	75.6437	58.7862	56.8219			96.7712	18.525	81.5687	53.8977	77.8821
	9.04977	3.04878	7.96601	1.8797	2.50627			69.739	28.282	64.079	68.181	82.185								0.720669	0.973067	1.43345	2.78875	1.25546	1.04028	0.952724	0.99565	1.12444	1.34543	1.03242	1.04339		11.0813				84.0466	58.0802	70.3207	54.0969	51.6797			116.165	33.6281	78.3124	80.2474	48.6378
	6.68896	2.60417	4.0864	8.05524	5.8651			77.213	54.032	60.078	89.828	52.456								0.703496	0.733512	0.924899	1.111	0.900901	1.07417	0.979351	1.0649	0.872263	1.41676	1.15238	0.981795		13.2159				80.6859	73.1966	99.4945	57.675	59.9673			100.931	33.7645	59.12	52.2027	71.6216
		5.78428	5.20059	2.65252	7.22892			88.112	47.522	66.98	84.352	58.178								0.671703	0.761787	0.979643	1.62118	0.867675	1.00243	0.996951	1.43582	0.886676	0.727586	0.840094			6.27287				71.9798	63.4342	82.8249	52.8451	54.9793			102.568	29.6135	57.582	42.0618	28.5739
		6.72947	6.90052	3.77359	2.35433			88.007	44.99	55.63	56.248	59.013								0.878464	0.89541	1.39969	1.45634	0.680909	1.04302	1.37603	1.2875	0.837713	1.07589	0.965097			5.36193				71.2043	59.6611	76.5878	49.5997	50.8988			107.262	34.1847	48.4702	29.6996	42.0104
		3.427	7.29572	3.80228	3.61011			74.129	46.79	43.048	49.554	46.332								0.886156	0.951625	0.733891	1.55907	1.13046	1.35788	1.32284	1.13948						15.7563				97.8659	72.1937	82.4742	63.1902	69.2452			65.7392	17.5929	56.7841	36.3467	42.8311
		3.69549	9.48367	1.32509	3.39559			73.322	52.095	61.519	66.593	57.095								0.903066	0.774213	0.758264	1.69165	1.01483	1.2016	1.14703	1.4964						10.1048				87.7178	62.0966	71.8948	54.3349	56.7325			67.88	7.27082	68.1161	26.9744	54.2689
		4.84764	4.31034	2.43309	10.1215			77.935	70.876	78.69	49.078	55.775								0.896483	0.754119	1.56606		1.01443	1.10131	1.14244	1.33607						7.69889				84.2155	57.2324	67.4651	49.6273	53.3512			111.648	8.34252	44.616	47.2483	44.4802
		5.21739	5.44465	2.5974	4.19287			83.254	89.185	69.324	63.435	66.801								1.0047	0.787903	1.16934		0.957802	0.972273	1.38077	1.23704						6.01202				92.7601	75.8343	89.2194	51.5361	62.5568			93.8779	4.41244	43.8262	31.559	55.1812
		1.97824	9.28793	1.49925	5.09165			73.999	64.011	66.077	72.088	56.432								0.701528	0.856295	0.766505		1.28766	1.42603	1.23536	1.0132						6.81508				86.7028	59.9958	76.495	46.0687	56.5284			87.663		29.442	34.5717	49.1257
		6.5703	8.06452	6.26959	6.55201			88.594	48.199	71.58	89.61	69.526								0.761715	1.17751	1.09331		1.21226	1.48347	1.22824	0.763467						4.84541				82.8053	53.1883	71.3547	42.9562	53.6932			76.2914		23.098	46.0987	20.3579
		3.25521	8.15558	5.25486	3.39559			88.218	54.549	88.746	50.028	85.236								0.830548	1.993			0.565024	1.06603	1.3253	0.814272						8.85246				87.1582		79.8043	61.3365	65.173			81.2632		18.1284	22.8574	36.9219
		5.2356	6.97776	3.85914	8.89878			75.223	44.416	71.65	51.009	58.635								0.836809	1.61378			0.698216		0.739756	0.853588						4.61538				80.4998		66.7439	54.7761	56.6435			81.0068		25.9274	21.6255	8.68739
		3.77359	5.12295	2.75229	6.06469			88.545	63.863	87.649	54.767	46.762								0.876174	2.35003			1.17925		1.2041	0.856542						7.17131				78.8045		60.9497	50.4562	52.4538			46.1705		29.5167	8.63343	14.8192
		4.2796	4.01606	4.24629	1.9084			66.768	67.657	79.057	46.142	57.852								1.62294				1.01807		0.65923	1.81303						8.41515				85.9274		77.4816	52.9507	63.6458			51.3812			13.422	12.6841
		3.06749	7.76398	1.56087	4.76839			87.379	64.667	49.973	70.921	82.259								1.18393				1.39824		0.806596	0.937573										77.7529		68.4167	48.8232	54.6577			86.3038			5.62871	22.3496
		4.86224	4.5977	5.79151	2.53485			80.532	74.899	62.016	56.148	66.289								1.2004				1.37887		0.675542	0.981346										72.2038		63.6741	46.389	52.2752			67.3758			25.2142	15.1011
		5.70125	5.85366	10.9649	5.45331			51.556	89.252	70.326	61.087	68.02								1.3293						0.926652	0.968051													63.9554	49.6325						9.49843	22.9779
		4.42968	3.19829	5.05732	4.23131			49.24	57.038	54.233	70.017	74.893														0.743493	0.800018													57.9286	46.2172						13.2202	19.3833
		6.11621		6.43974	6.30252			88.82	67.95	88.178	64.19	72.529														1.17027	0.911425													53.6815	43.1915						20.7019
		4.89339		4.6729	3.51185			85.4	51.663	71.565	87.248	73.156															1.68169
		5.76701		1.91205	2.82187			78.878	67.91	89.392	47.666	73.072
		5.88235		5.92066	6.32911			89.049	73.029	72.079	72.082	53.915
		3.51288		2.16685	3.96254			89.952	45.732	69.28	83.475	73.74
		4.09417		3.75469	6.41026			80.407	66.541	56.023	66.456	68.573
		3.20513		6.0423	4.63678			62.42	53.309	53.698	67.38	53.478
		5.34283		3.94089	3.92773			79.695	53.568	83.904	66.999	52.579
		3.66636		4.0404	2.95276			74.123	45.739		83.29	45.246
		5.18135		2.886	4.5205			84.86	60.598		32.257	60.461
		2.85307		5.81154	4.19463			85.412	52.523		65.316
		4.78469		6.29921	5.90261			75.286	54.006		70.657
				3.7843	8.96861			76.887	37.159		79.847
				7.73196	3.98089			89.368	54.717		42.901
				1.64564	1.95823			87.376	46.954		61.86
				1.49031	4.72813			84.381	45.496		53.667
				3.0326	7.19823			79.591	80.028		90
				7.55287	2.49792			82.325	37.817
				4.98576	7.44417			78.832	31.916
				1	2.16607			70.176	33.509
				5.47046	7.82473			80.296	42.193
				4.92308	6.90754			57.945	52.848
				3.86598	7.50751			72.463	65.266
				3.67985	3.27332			64.219	83.501
				4.9776	4.2735			40.708	54.298
				4.56274	5.01253			52.777	81.331
				7.72947	5.10856			88.477	65.6
				6.13497	6.0241			83.5	57.992
				4.6875	3.3557			60.173	46.931
				5.50459	5.49451			76.359	51.831
				2.95276				68.404	60.084
				1.85185				82.971	67.964
				2.43902				84.387	57.404
				2.92056				85.113	58.135
				4.35256					72.623
				2.73544					71.007
				1.38793					52.415
				6.33914					64.546
				0.859845					51.805
				4.82057					86.384
				1.8195					68.979
				7.1465					59.043
				2.18898					53.231
				3.52113					53.19
				1.95695					67.424
				3.92157					74.036
				2.49501					64.481
				3.56506					37.443
				7.88955					50.858
				3.68756					43.422
									54.577
									69.722
									85.804
									85.264
									54.788
									75.077
[truncated: 27 more columns]

## Sheet: Plots data in Fig.S2
Fig. S2B	Relative protein level			Fig. S2D	Relative protein level			Fig. S2E	Cristae frequency (μm-1）			Fig. S2F	Mitochondria morphology(%)				Fig. S2G	Cristae frequency (μm-1）			Fig. S2H	Cristae angle (°）
	WT	Myo19 KO			Scramble	Myo19 KD			WT	Myo19 KO				Replicate 1				scramble	Myo19 KD			WT	Myo19 KO
	1	0.021254			1.08054	0.110137			7.18563	5.47645				Normal	Aberrant			7.50751	4.34783			31.883	74.818
	0.930998	0.018493			0.849578	0.131434			12.9534	4.5045			WT	80.6	19.4			8.44391	6.1296			53.236	69.238
	1.1271	0.027685			1.36019	0.042304			13.4048	4.80769			Myo19 KO	34	66			7.76053	7.34862			80.386	64.789
					0.709692	0.027983			9.49367	3.62882								9.44669	7.61698			60.32	85.915
									8.63931	6.52529				Replicate 2				6.61626	9.47867			74.944	82.75
									8.37321	2.31125				Normal	Aberrant			9.90426	5.86114			57.391	77.833
									22.3464	7.14286			WT	95.7895	4.2105			10.2389	2.40964			87.179	87.709
									26.3158	9.4518			Myo19 KO	22.0149	77.9851			8.07754	7.85083			86.583	82.927
									14.5631	3.73692								7.80696	10.479			73.998	59.317
									21.5827	1.92678								6.26174	7.34049			87.136	89.722
									21.2121	2.38095								4.85732	2.74725			77.925	78.543
									12.1212	1.89394								5.54017	6.56325			79.508	67.163
									5.31108	3.78072								9.375	5.16796			80.96	82.698
									10.3359	2.83286								7.55754	8.43882			89.776	62.17
									6.99845	1.49031								8.83752	1.91571			80.655	69.706
									13.41	4.77707								10.0412	3.06749			79.199	75.767
									11.3122	2.13675								6.05449	2.65957			77.819	77.188
									8.26972	2.47219								10.0886	7.26257			82.573	71.086
									12.6126	5.69801								7.41163	9.20952			76.1	71.709
									9.96678	1.01729								9.17065	9.41915			69.2	83.541
									10.846	1.43472								7.53623	4.89796			76.016	71.764
									7.63359	1.67131								5.87851	2.88254			75.598	59.713
									8.88171	2.17391								10.3917	5.62588			83.299	65.576
									10.8303	1.39567								9.7561	2.55755			79.479	55.547
									11.655	3.89105								7.10405	6.8306			52.241	77.093
									10.3627	2.53165								9.4162	6.14335			59.474	54.103
									11.4068	9.15751								5.3681	6.76133			88.086	83.435
									6.56455	2.88462								13.2567	4.04313			87.887	73.134
									12.4224	2.0429								11.1919	1.321			80.407	70.283
									7.12106	2.84091								7.59946	4.48143			84.323	86.015
									11.9332	2.1978								9.94613	6.4			86.244	56.006
									10.3627	2.47158									5.56586			60.751	64.584
									9.15033	3.7679									3.26087			82.196	47.452
									13.5135	8.03213									11.4504			71.272	76.806
									10.6572	3.5503									5.33808			72.218	55.459
									7.43494	1.63934									10.4556			59.976	66.917
									7.28988	1.57604									2.65252			75.235	72.796
									12.487	3.7594												77.443	43.548
									11.1111	3.88349												80.352	60.27
									11.4123	1.7762												84.28	83.578
									7.8125	4.10397												87.754	89.248
									7.37619	3.39751												89.737	80.69
										5.52486												78.4	76.934
										2.89017												63.58	54.272
										1.44092												86.427	80.488
																						87.186	88.953
																						67.993	89.546
									8.46501	7.24638												74.551	88.499
									7.69889	4.04858												80.156	70.155
									8.92061	3.59066												69.671	73.433
									11.6009	4.16667												82.309	87.245
									10.7643	2.94464												66.625	82.482
									8.64198	7.24638												62.82	70.748
									9.88142	3.9267												85.888	70.823
									8.23723	4.88599												89.885	69.926
									5.26316	3.81679												81.915	33.458
									5.67721	5.66572												79.24	33.053
									5.73888	4.53927												82.94	43.388
									10.1103	2.6738												84.101	89.744
									7.62112	3.16456												84.321	84.486
									9.06002	6.32661												86.304	85.23
									5.31658	5.63236												65.302	36.309
									6.65189	3.53774												45.403	70.508
									7.72627	3.2641												49.112	49.311
									7.4237	3.13808												71.706	53.23
									7.84929	2.52525												86.266	55.873
									10.1919	5.45455												81.49	55.873
									8.10537	2.69542												82.013	65.747
									7.04225	6.45161												79.319	79.221
									8.92857	4.44664												77.807	85.378
									9.04977	3.04878												74.356	86.625
									6.68896	2.60417												77.996	81.053
										5.78428												89.679	88.249
										6.72947												78.977	81.563
										3.427												66.188	50.979
										3.69549												83.759	58.713
										4.84764												72.949	52.629
										5.21739												82.901	63.681
										1.97824												66.671	53.066
										6.5703												71.139	57.317
										3.25521												71.025	56.734
										5.2356												85.083	80.036
										3.77359												58.829
										4.2796
										3.06749
										4.86224
										5.70125
										4.42968
										6.11621
										4.89339
										5.76701
										5.88235
										3.51288
										4.09417
										3.20513
										5.34283
										3.66636
										5.18135
										2.85307
										4.78469

## Sheet: Plots data in Fig. S3
Fig. S3C	Dot number per cell
	GFP	Sam50	GFP/Sam50
	26	40	111
	29	35	160
	27	33	148
	13	32	164
	33	66	129
	17	36	130
	25	38	101
	22	51	117
	29	52	66
	32	54	124
	23	47	106
		36	143
		29	68
		30	94
			54
			63
			66
			93
			66
			61
			88
			88
			78
			107
			81

## Sheet: Plots data in Fig.S5
Fig. S4B	Example 1				Example 2
		Normalized intensity				Normalized intensity
	distance (μm)	MitoTracker	Myo19-EGFP		distance (μm)	MitoTracker	Myo19-EGFP
	0	0.552136	0.203028		0	0.520642	0.106208
	0.10317	0.558059	0.21641		0.10317	0.529195	0.051138
	0.20635	0.563823	0.260284		0.20635	0.644662	0.125348
	0.30952	0.631678	0.483564		0.30952	0.784818	0.308736
	0.4127	0.759635	0.568643		0.4127	1.01094	0.684405
	0.51587	0.901492	0.756759		0.51587	1.07443	0.912224
	0.61904	1.04414	1.35822		0.61904	1.13303	0.936341
	0.72222	0.966299	1.51109		0.72222	1.16808	1.47982
	0.82539	0.994741	1.36744		0.82539	1.15883	1.52323
	0.92856	1.06251	0.824255		0.92856	1.29527	1.12573
	1.03174	0.973414	0.568562		1.03174	1.18269	0.832858
	1.13491	1.02872	0.919624		1.13491	1.09821	0.742999
	1.23809	1.1043	1.03243		1.23809	1.16293	0.947926
	1.34126	1.19727	1.26901		1.34126	1.19387	1.07211
	1.44443	1.25377	1.8098		1.44443	1.16448	1.20797
	1.54761	1.18226	1.43573		1.54761	1.02834	1.25377
	1.65078	1.18943	1.07806		1.65078	1.1573	0.945756
	1.75396	1.21339	0.941585		1.75396	1.02262	0.615726
	1.85713	1.18913	1.21844		1.85713	1.02599	0.439354
	1.9603	1.20098	1.45787		1.9603	1.01465	0.527353
	2.06348	1.20124	1.51049		2.06348	1.02154	0.647463
	2.16665	1.18135	0.947446		2.16665	1.01758	1.29558
	2.26982	1.20837	0.848464		2.26982	1.08036	1.26888
	2.373	1.29086	0.976213		2.373	1.07777	1.57196
	2.47617	1.30173	1.2004		2.47617	1.13916	1.52474
	2.57935	1.2367	1.13944		2.57935	1.11902	1.20148
	2.68252	1.06367	1.18453		2.68252	1.15592	1.51873
	2.78569	0.967809	1.13024		2.78569	1.11909	1.56253
	2.88887	1.02018	0.945346		2.88887	0.976652	1.04376
	2.99204	1.13526	1.44428		2.99204	1.13269	1.80831
	3.09521	1.04841	1.01763		3.09521	1.08522	2.00072
	3.19839	1.10888	1.24783		3.19839	1.17483	2.62245
	3.30156	1.14914	1.59861		3.30156	1.15216	2.37698
	3.40474	1.06185	1.52836		3.40474	0.986241	1.64902
	3.50791	0.995595	0.901195		3.50791	0.97512	1.08669
	3.61108	0.971011	0.842798		3.61108	0.895426	0.776678
	3.71426	1.03672	1.12111		3.71426	0.835331	0.640593
	3.81743	1.14348	1.43169		3.81743	0.903833	0.797205
	3.92061	1.13669	1.36241		3.92061	0.905187	0.837263
	4.02378	1.08069	1.48097		4.02378	0.956797	0.655507
	4.12695	0.97863	1.1754		4.12695	0.905591	0.439159
	4.23013	0.757552	0.44236		4.23013	0.816527	0.32068
	4.3333	0.53575	0.063704		4.3333	0.800336	0.569646
	4.43647	0.418355	0.071697		4.43647	0.73784	0.423315
	4.53965	0.402916	0.106585		4.53965	0.658811	0.521658
					4.64282	0.707008	0.292451

## Sheet: Plots data in Fig.S7
Fig. S6B	Cristae frequency (μm-1)					Fig. S6C	Cristae frequency (μm-1)
	Control	Nocodazole	LatB	CytoD			Control	CK-666	SMIFH2
	12.6985	9.89808	2.51417	7.70188			12.6985	6.35537	11.4078
	5.14657	11.393	8.09767	5.60335			5.14657	15.6447	8.17388
	9.21767	11.6854	7.46354	10.4504			9.21767	7.9002	12.9483
	5.47307	9.21581	2.84357	3.54323			5.47307	4.10228	3.0089
	7.0822	6.0377	7.59714	7.07883			7.0822	10.0918	7.48991
	2.86214	6.85873	8.3393	8.47185			2.86214	2.52523	8.42553
	10.336	8.22824	7.15567	1.36989			10.336	8.64891	5.18982
	5.55809	7.17749	8.88026	6.8549			5.55809	4.16502	2.8385
	2.32081	4.1202	5.15536	5.38549			2.32081	2.58416	7.59548
	7.41239	8.41967	5.82149	6.71202			7.41239	9.02562	1.22637
	9.26336	13.5231	6.67614	3.90472			9.26336	6.42597	8.31136
	4.23168	8.30779	8.6534	4.22388			4.23168	17.3824	6.83303
	5.41962	7.54696	5.73221	4.6405			5.41962	5.58325	10.1192
	8.49793	10.3461	8.98019	5.59002			8.49793	10.8704	5.40717
	5.708	6.12612	3.82351	7.61601			5.708	20.2846	5.93103
	15.1151	10.1165	5.71517	8.48365			15.1151	10.1777	5.06094
	8.05982	8.81276	4.6339	0.559038			8.05982	4.59889	3.4469
	4.26994	3.64224	6.91747	5.27311			4.26994	6.97203	4.85736
	13.027	9.59989	8.59174	9.54342			13.027	4.37966	7.28516
	4.99977	4.0851	9.60274	1.40573			4.99977	6.97471	4.7519
	7.75815	8.03871	11.8104	10.7232			7.75815	5.60035	5.08257
	6.00345	7.84515	10.1594	7.5029			6.00345	9.3861	6.51278
	6.40252	7.49133	7.30503	14.3895			6.40252	5.5227	5.1852
	8.92703	9.53102	6.73184	5.21803			8.92703	6.54299	5.29983
	10.5116	6.12862	10.1824	4.9721			10.5116	2.47043	2.28808
	9.81275	6.67019	2.13474	10.1431			9.81275	2.4849	2.71686
	7.6194	6.88956	8.21965	14.32			7.6194	4.35503	4.43417
	8.77115	6.05118	6.38207	3.3668			8.77115	16.1256	3.6273
	6.86208	8.34554	6.79016	4.5855			6.86208	3.32904	6.94643
	9.7523	7.96962	3.75506	5.28318			9.7523	19.8688	9.34581
	10.3267	9.31384	8.90152	6.42988			10.3267	3.98777	7.35135
	10.4654	9.01983	6.39655	3.45149			10.4654	14.9596	5.41189
	7.89107	6.0668	8.59669	13.7446			7.89107	8.03311	5.18746
	4.82674	7.765	3.60739	4.085			4.82674	8.03028	7.07572
	6.59502	8.19117	5.86063	6.87211			6.59502	9.74808	4.82496
	7.65334	6.01449	4.98683	6.73961			7.65334	5.97366	6.76111
	8.10411	4.37037	5.09097	5.65916			8.10411	10.0852	7.13782
	5.95632	9.27967	4.63538	5.86382			5.95632	4.17311	6.43683
	7.26529	6.63567	3.55742	8.67923			7.26529	6.84577	3.70609
	10.9108	7.02604	3.62011	7.22528			10.9108	13.2639	2.79087
	10.3396	5.97306	6.80069	6.92991			10.3396	7.57291	4.30838
	11.8443	6.86142	2.85448	13.3788			11.8443	4.41477	9.51922
	10.6592	11.7155	6.40813	7.06564			10.6592	14.5915	2.20911
	11.708	10.5998	3.77224	7.2519			11.708	11.577	4.60991
	10.9094	6.32138	7.42458	5.64892			10.9094	8.18804	1.93925
	6.4601	9.42872	9.09834	2.92901			6.4601	10.9108	8.09406
	14.3976	4.72949	3.01696	3.4977			14.3976	11.737	9.77164
	15.5239	7.518	3.59665	3.98025			15.5239	5.58062	3.56334
	8.51475	10.073	1.66572	6.56407			8.51475	8.72318	4.75375
	6.77195	7.9317	6.24441	9.08359			6.77195	12.9331	1.68335
	5.25052	7.67627	6.51148	4.94865			5.25052	13.9512	10.3026
	9.97758	10.2172	7.76855	7.57329			9.97758	7.29957	4.82156
	7.62844	7.56471	5.20318	4.64142			7.62844	6.53027	6.45633
	10.483	9.50608	8.25209	9.30048			10.483	4.06921	6.40961
	9.76406	6.8111	10.3768	7.13452			9.76406	2.96021	7.37613
	8.73714	6.66912	6.05364	3.34893			8.73714	5.76438	4.98882
	10.9564	6.87766	2.66095	5.60588			10.9564	4.95895	5.86406
	3.06373	13.115	5.40071	9.6839			3.06373	5.65575	4.14842
	12.7058	5.48811	5.10216	2.45975			12.7058	6.04524	5.66281
	6.14611	8.50517	5.03499	5.47847			6.14611	9.55989	6.80991
	6.16507	11.3954	5.9031	7.83755			6.16507	7.64791	5.17274
	8.44473	10.1073	3.8705	7.23071			8.44473	4.45295	9.85083
	9.72777	6.08991	7.12573	2.85204			9.72777	20.4821	4.70526
	9.54046	6.13627	8.24252	6.45594			9.54046	5.47137	4.74222
	4.03801	9.93174	6.02537	10.8777			4.03801	4.57106	6.6229
	9.77821	4.89131	7.83265	5.82263			9.77821	12.0335	5.57078
	8.91043	6.57895	5.1454	4.03493			8.91043	14.4894	4.65947
	6.6266	8.47571	12.3206	2.6194			6.6266	9.44149	5.16321
	12.513	6.94679	7.75896	13.142			12.513	14.5062	7.77138
	9.65732	16.3017	6.92269	10.9786			9.65732	7.43148	4.98248
	4.05115	10.4604	4.49118	9.18921			4.05115	8.0098	2.86707
	11.5325	8.81666	7.16956	5.98363			11.5325	14.2527	4.21021
	8.78115	13.8706	7.26007	4.45404			8.78115	6.49972	3.58021
	8.26524	5.92061	5.69586	6.38995			8.26524	12.17	7.70173
	8.60531	12.7324	7.07366	5.47832			8.60531	6.97477	4.27164
	8.85911	8.0019	16.5207	7.30787			8.85911	13.5632	4.19532
	8.14238	9.85769	1.97458	3.91436			8.14238	8.3509	2.40376
	5.39887	5.72938	10.1161	7.73056			5.39887	4.9412	7.26336
	8.78684	7.12401	6.6437	1.73845			8.78684	4.78422	5.50006
	8.42473	11.6417	12.4586	5.57449			8.42473	15.6961	4.28931
	8.39496	12.0794	11.4705	3.43765			8.39496	7.66516	10.9281
	9.6985	1.18104	4.62328	7.5237			9.6985	6.96154	2.74244
	7.38983	6.40021	7.3768	3.72426			7.38983	9.08027	6.99154
	7.50967	7.30093	6.65525	9.96763			7.50967	11.4255	4.44752
	8.42371	11.1233	5.89711	2.92607			8.42371	6.22611	5.3019
	10.4066	3.59436	4.80031	7.97679			10.4066	5.83101	4.63367
	14.0308	3.61277	6.6654	13.1004			14.0308	7.75977	6.00152
	6.28275	6.3177	7.46206	5.31676			6.28275	3.55305	5.28928
	11.5782	5.95715	3.56998	4.79599			11.5782	6.89595	4.14512
	8.69947	9.74183	7.45697	4.0469			8.69947	9.71839	2.56085
	10.6145	5.86108	14.6861	4.43889			10.6145	6.12312	5.16517
	10.9626	14.3758	5.98322	5.43879			10.9626	9.00943	11.2743
	8.68573	6.30555	8.17242	2.03042			8.68573	4.52821	9.29051
	8.57824	11.3609	8.83707	5.18185			8.57824	13.1772	5.54838
	11.6824	9.80976	6.98632	12.8477			11.6824	3.47921	9.00446
	9.74576	5.05656	6.31344	5.93589			9.74576	14.7722	4.58664
	5.74382	8.51772	7.23458	6.2699			5.74382	12.843	2.97791
	4.87213	11.9296	2.30384	9.60835			4.87213	5.57057	6.41222
	7.06538	7.77597	5.58275	5.13513			7.06538	3.75442	6.03047
	8.18107	8.06555	7.11804	4.12104			8.18107	12.3974	8.30197
	10.3949	6.30979	6.97568	2.86259			10.3949	9.38973	5.13484
	15.3176	6.79565	9.04575	3.29008			15.3176	18.5163	2.58881
	10.1929	4.52851	5.55488	6.51479			10.1929	6.72544	4.84722
	6.44891	8.03786	5.01811	4.06784			6.44891	8.36029	7.30649
	5.51547	6.90349	7.22723	6.36274			5.51547	13.0257	5.8583
	16.2873	9.14737	7.8983	7.26217			16.2873		7.78398
	11.0158	5.66397	6.54357	2.85587			11.0158		5.53406
	6.65684	7.82154	3.79401	8.4063			6.65684		5.27403
	9.70712	4.60114		6.01076			9.70712		4.35175
	7.19814	10.4967		9.6367			7.19814		2.5768
	11.7611	13.0003		6.08891			11.7611		7.97088
	8.8774	11.1614		5.19381			8.8774		5.59674
	11.091	7.90906		3.25453			11.091		5.71842
	10.2496	8.89216		13.2004			10.2496		6.73829
	9.54763	8.39921		8.94139			9.54763		5.47262
	12.8627	5.71424		7.92947			12.8627		5.79715
	8.34799	6.10332		8.95272			8.34799		7.82462
	8.67621	5.15987		4.95431			8.67621		6.07756
	8.03433	7.34439		7.09602			8.03433		6.79113
	12.8578	15.7756		5.01505			12.8578
	9.10469	3.49619		14.4044			9.10469
	11.1601	8.58471		10.6117			11.1601
	6.86542	7.04748		9.45609			6.86542
	10.0665	13.7405					10.0665
	14.9842	11.3688					14.9842
	10.6136	8.4686					10.6136
	8.88026	6.38496					8.88026
	10.6232	8.43286					10.6232
	17.3989	9.41899					17.3989
	10.3972	7.00385					10.3972
		10.849
		13.6812
		11.7439
		8.0082
		9.01357
		10.2714
		7.79334
		7.99196
